# Supplementary material for: Expression of EMT-Related Genes in Hybrid E/M Colorectal Cancer Cells Determines Fibroblast Activation and Collagen Remodeling
Source: Int J Mol Sci. 2020 Oct 30;21(21):8119. doi: 10.3390/ijms21218119 (PMC7662237; doi:10.3390/ijms21218119)
Supplement: Supplementary file 1 [file ijms-21-08119-s001.zip]

Archive with 1 entries (1 files):
- Collagen_suppl_new.doc
